# Supplementary material for: Variations in Yield, Essential Oil, and Salicylates of Filipendula ulmaria Inflorescences at Different Blooming Stages
Source: Plants (Basel). 2023 Jan 8;12(2):300. doi: 10.3390/plants12020300 (PMC9862637; doi:10.3390/plants12020300)
Supplement: Supplementary file 1 [file plants-12-00300-s001.zip]

Archive with 1 entries (1 files):
- plants-2110877-supplementary.pdf
